# Supplementary material for: Gut microbiota regulates serum metabolites in mice with nonalcoholic fatty liver disease via gut metabolites: mechanisms involving branched-chain amino acids and unsaturated fatty acids
Source: Front Endocrinol (Lausanne). 2025 Jul 22;16:1606669. doi: 10.3389/fendo.2025.1606669 (PMC12321561; doi:10.3389/fendo.2025.1606669)
Supplement: Supplementary file 1 [file DataSheet1.zip]

Archive with 9 entries (6 files):
- Supplementary material/
- Supplementary material/.DS_Store
- __MACOSX/
- __MACOSX/Supplementary material/
- __MACOSX/Supplementary material/._.DS_Store
- Supplementary material/Supplementary tables.xlsx
- __MACOSX/Supplementary material/._Supplementary tables.xlsx
- Supplementary material/Supplementary figure.docx
- __MACOSX/Supplementary material/._Supplementary figure.docx
