# Supplementary material for: Gut microbiota regulates serum metabolites in mice with nonalcoholic fatty liver disease via gut metabolites: mechanisms involving branched-chain amino acids and unsaturated fatty acids
Source: Front Endocrinol (Lausanne). 2025 Jul 22;16:1606669. doi: 10.3389/fendo.2025.1606669 (PMC12321561; doi:10.3389/fendo.2025.1606669)
Supplement: Supplementary file 1 [file DataSheet1.zip › Supplementary material/Supplementary tables.xlsx]

## Sheet: Sheet1
Table S1.Differential metabolites identified using untarget metabolomics. Fold changes were calculated as the average levels in NAFLD mice relative to Normal mice. A fold change greater than 0 indicates relatively higher concentration in NAFLD mice,whereas a fold changes less than 0 indicates a lower concentration in normal mice. RT = retention time; VIP = variable importance in projection.
Metabolites		m/z	RT(s)	VIP	Fold Change	P-value
Amino acids and their derivatives	D-Pipecolinic acid	130.086	296.892	4.10776	0.508608	0.000426501
	Ergothioneine	230.097	315.659	5.00651	0.235336	5.93578e-06
	Formylanthranilic acid	164.033	97.3505	1.06619	0.353411	0.0043659
	Hexanoylglycine	172.096	185.784	1.27862	0.577084	0.0173788
	Ile-Tyr	294.156	302.555	1.77923	1.70143	0.0227464
	3-Indolepropionic acid	188.07	103.576	5.61484	0.22984	0.00946816
	L-Carnitine	162.113	365.453	1.68482	0.871827	0.0113855
	L-Leucine	132.101	283.86	1.59993	1.48134	0.0207289
	L-Threonine	118.049	338.921	1.5399	1.20466	0.0436535
	N.alpha.-Acetyl-L-lysine	249.145	385.498	1.37457	2.89465	4.39208e-06
	N6-Acetyl-L-lysine	247.128	385.788	1.04071	3.35717	9.63836e-07
	Phe-Tyr	328.14	289.506	2.12769	1.66561	0.0221828
	Trigonelline	138.055	275.183	7.77631	0.26554	5.5781e-05
	(3-Carboxypropyl)trimethylammonium cation	146.118	363.755	4.47821	0.59225	1.05665e-05
	Val-Tyr	280.14	321.599	1.28802	1.78358	0.012021
Lipid	alpha-Linolenic acid	279.232	45.7495	3.13371	0.66064	0.0260736
	all cis-(6,9,12)-Linolenic acid	277.216	43.66	16.6043	0.333563	6.4618e-05
	Adrenic Acid	331.263	41.044	8.53607	1.89254	2.05939e-05
	Arachidonic Acid (peroxide free)	607.473	42.105	5.51242	2.21876	9.01464e-05
	cis-9-Palmitoleic acid	253.215	100.891	1.57432	1.72325	1.36063e-06
	Dioctyl phthalate	408.313	160.235	1.08691	5.50489	3.45808e-07
	Dodecanoic acid	199.168	46.2295	2.38081	1.22246	0.00762899
	9,10-DiHOME	313.237	79.6175	3.86542	0.21366	0.0052218
	(4Z,7Z,10Z,13Z,16Z,19Z)-4,7,10,13,1 6,19-Docosahexaenoic acid	327.233	42.476	27.1626	0.648857	7.95315e-05
	1,2-dioleoyl-sn-glycero-3-phosphatidylcholine	830.574	133.195	3.63396	1.44185	0.0103063
	Eicosapentaenoic Acid	301.216	43.656	15.7887	0.261198	3.40656e-07
	Erucamide	338.344	32.6235	7.93121	0.480033	0.00301545
	Erucic acid	337.31	39.8715	3.69102	0.374985	1.52921e-05
	2E-Eicosenoic acid	309.279	41.7505	7.58866	0.591786	0.000102836
	11(Z),14(Z)-Eicosadienoic Acid	307.262	41.7505	3.50534	1.3487	0.0166208
	9R,10S-EpOME	295.226	45.7425	5.93835	0.487312	0.0028833
	Glycerol 3-phosphate	171.005	372.624	1.32381	1.20809	0.0119816
	Glycerophosphocholine	258.112	372.606	11.1625	1.17621	0.00566918
	Hydroxyisocaproic acid	131.069	126.881	2.00151	1.47749	0.000184974
	3-Hydroxycapric acid	187.132	108.846	1.85924	1.66993	0.015545
	5(S)-HpETE	317.21	46.2415	10.3424	0.148515	0.000346852
	13(S)-HODE	295.226	61.624	2.18116	0.590757	0.00655908
	2-Hydroxy-3-methylbutyric acid	117.054	176.097	1.89548	1.9113	8.9732e-06
	3-Hydroxydodecanoic acid	215.163	97.438	1.56672	1.57667	0.0268488
	20-Hydroxyarachidonic acid	362.269	44.162	1.71147	0.580172	0.0113573
	Linoleic acid	279.232	43.64	38.3836	0.651252	9.73094e-07
	MG(18:2(9Z,12Z)/0:0/0:0)[rac]	355.285	34.152	1.98909	0.480369	0.0317516
	Myristoleic acid	225.184	100.111	2.73406	7.89714	4.69368e-11
	Nervonic acid	365.341	39.125	2.02446	0.375403	5.17404e-06
	Nname,cis-9,10-Epoxystearic acid	297.241	62.283	1.98616	0.544731	0.0448865
	1-Oleoyl-L-.alpha.-lysophosphatidic acid	457.234	243.325	1.59877	1.9645	0.000244908
	1-Oleoyl-sn-glycero-3-phosphocholine	522.358	180.722	22.6368	1.61461	0.00275379
	1-O-(cis-9-Octadecenyl)-2-O-acetyl-sn-glycero-3-phosphocholine	550.388	177.401	3.18572	0.819725	0.0351744
	PC(16:0/16:0)	756.557	118.785	8.62034	0.644156	0.00470506
	Pentadecanoic Acid	241.215	44.9445	5.14174	0.548529	7.87909e-07
	Phosphorylcholine	184.073	176.133	1.0065	1.17967	0.0357588
	Pristanic acid	297.277	41.115	2.27525	0.49169	1.55077e-06
	1-Palmitoyl-2-hydroxy-sn-glycero-3-phosphoethanolamine	454.295	190.971	2.28141	0.666589	0.00297661
	Stearidonic Acid	277.216	65.47	1.28749	0.576547	0.0295425
	1-Stearoyl-2-hydroxy-sn-glycero-3-phosphocholine	524.375	179.302	34.4212	1.51711	0.000116802
	1-Stearoyl-2-oleoyl-sn-glycerol 3-phosphocholine (SOPC)	854.574	131.266	2.99711	1.86077	0.0020205
	1-Stearoyl-sn-glycerol	379.283	100.665	1.56718	8.2572	6.12307e-06
	Thioetheramide-PC	758.575	139.409	23.6105	0.637402	6.4341e-06
Nucleotide and its derivatives	Dihydrothymine	187.071	381.731	1.26483	1.44898	0.0302636
	D-Mannose	198.098	294.022	2.21341	1.28486	0.0130717
	D-Ribose	149.044	100.595	1.3978	3.3129	3.17575e-05
	Ribothymidine	259.093	337.053	1.04512	0.466228	0.000439966
	Thymine	125.034	98.9155	1.19659	0.742141	0.00198557
Energy metabolites	Creatinine	114.067	163.582	4.29692	0.819642	0.029031
	Dihydroxyacetone	71.012	294.938	1.04642	1.1969	0.0412887
	Ethyl glucuronide	221.065	301.669	1.42661	2.00855	0.0467847
	2-hydroxy-butanoic acid	103.038	199.897	1.12731	1.44096	0.00144035
Bile acid	Chenodeoxycholate	410.327	155.048	1.54579	2.42832	0.00509709
	Cholic acid	407.278	147.23	1.55202	5.29174	1.50987e-08
Vitamin	4-Oxoretinol	301.217	45.869	7.1324	0.253732	8.30429e-05
	Pantothenate	220.118	262.55	1.00329	1.29012	0.0154549
Other metabolites	Allantoin	157.035	177.689	1.5768	0.78564	0.00354903
	Cholesteryl sulfate	465.302	24.8875	3.34284	1.40833	0.0158617
	Dehydroabietic acid	299.2	44.331	2.19293	0.153159	0.03864
	Diethanolamine	70.0656	299.875	2.70618	1.14539	0.0457624
	D-Quinovose	223.081	201.279	2.53766	1.74782	7.2202e-06
	Hippuric acid	180.065	195.085	1.02195	0.211671	4.71527e-06
	Imidazole	69.0447	52.305	1.27338	1.31727	0.0413453
	Indoxyl sulfate	211.999	27.351	22.3463	0.473179	0.00058553
	L-Rhamnose	163.06	201.347	1.97064	1.7325	1.76984e-05
	m-Chlorohippuric acid	213.015	178.659	1.08224	1.59302	0.0098515
	1-Naphthol	143.048	33.826	1.17303	1.80998	0.000664816
	ponasterone A	463.308	40.385	4.38806	11.8769	7.73531e-11
	Salicylic acid	137.022	38.529	1.67705	0.222488	0.00375006

## Sheet: Sheet2
Table S2. Feed energy supply table.
Feed		Fat (kcal%)	Protein (kcal%)	Carbohydrate (kcal%)
Maintenance feed		11.85	23.07	65.08
High-fat feed		60	20	20

## Sheet: Sheet3
Table S3.The formula of high fat diet.
Ingredient		gm
Casein		200
L-Cystine		3
Corn Starch		0
Maltodextrin 10		125
Sucrose		68.8
Cellulose BW200		50
Soybean Oil		25
Lard		245
Mineral Mix S10026		10
DiCalcium Phosphate		13
Calcium Carbonate		5.5
Potassium Citrate,1 H20		16.5
Vitamin Mix V10001		10
Choline Bitartrate		2
Total		773.85
